# Supplementary material for: Inhibition of Acetylcholinesterase by Novel Lupinine Derivatives
Source: Molecules. 2023 Apr 11;28(8):3357. doi: 10.3390/molecules28083357 (PMC10146204; doi:10.3390/molecules28083357)
Supplement: Supplementary file 1 [file molecules-28-03357-s001.zip]

Archive with 1 entries (1 files):
- molecules-2316204-supplementary.pdf
